# Supplementary material for: Design and Optimization of a Monkeypox virus Specific Serological Assay
Source: Pathogens. 2023 Mar 1;12(3):396. doi: 10.3390/pathogens12030396 (PMC10054672; doi:10.3390/pathogens12030396)
Supplement: Supplementary file 1 [file pathogens-12-00396-s001.zip]

Archive with 1 entries (1 files):
- pathogens-2219265-SI.pdf
